# Supplementary material for: Evidence of Cooperative Effects for the Fe(phen)2(NCS)2 Spin Crossover Molecular Complex in Polyaniline Plus Iron Magnetite
Source: Molecules. 2024 Sep 26;29(19):4574. doi: 10.3390/molecules29194574 (PMC11477724; doi:10.3390/molecules29194574)
Supplement: Supplementary file 1 [file molecules-29-04574-s001.zip]

Archive with 1 entries (1 files):
- molecules-3185486-supplementary.pdf
